# Supplementary material for: Cytoscape.js 2023 update: a graph theory library for visualization and analysis
Source: Bioinformatics. 2023 Jan 16;39(1):btad031. doi: 10.1093/bioinformatics/btad031 (PMC9889963; doi:10.1093/bioinformatics/btad031)
Supplement: btad031_Supplementary_Data [file btad031_supplementary_data.zip]

Archive with 9 entries (8 files):
- Cytoscape 2023 update - supplementary matterials/
- Cytoscape 2023 update - supplementary matterials/Fig S1.jpg
- __MACOSX/Cytoscape 2023 update - supplementary matterials/._Fig S1.jpg
- Cytoscape 2023 update - supplementary matterials/Fig S2.png
- __MACOSX/Cytoscape 2023 update - supplementary matterials/._Fig S2.png
- Cytoscape 2023 update - supplementary matterials/Fig S3.png
- __MACOSX/Cytoscape 2023 update - supplementary matterials/._Fig S3.png
- Cytoscape 2023 update - supplementary matterials/Supplementary materials.docx
- __MACOSX/Cytoscape 2023 update - supplementary matterials/._Supplementary materials.docx
